# Supplementary material for: Avian Cytochrome P450 (CYP) 1-3 Family Genes: Isoforms, Evolutionary Relationships, and mRNA Expression in Chicken Liver
Source: PLoS One. 2013 Sep 30;8(9):e75689. doi: 10.1371/journal.pone.0075689 (PMC3786927; doi:10.1371/journal.pone.0075689)
Supplement: Table S1 — Primers for qRT-PCR. (XLS) [file pone.0075689.s003.xls]

## Sheet: Sheet1
Gene		Sequence (5' → 3')	Amplicon size (bp)	Length	Tm	Final conc	Anealing Temp	Reference	Accession	Gene name in NCBI
1A4	Forward	TAAGGACGTCAATGCTCGTTTC	89	22	53.3	200nM	60	Head et al., 2006	NM_205147.1	Gallus gallus cytochrome P450 1A4 (CYP1A4), mRNA
	Reverse	CGTCCCGAATGTGCTCCTTAT		21	54.4
1A5	Forward	ACAGCTGTGGAAGAGCACTACCA	85	23	57.7	200nM	60	Head et al., 2006	NM_205146.1	Gallus gallus cytochrome P450, family 1, subfamily A, polypeptide 1 (CYP1A1), mRNA
	Reverse	TCTCCACGCACTGCTCGAT		19	55.6
1B1	Forward	CATCTTCCTCATCAGGTATCCAAAAGT	130	27	54.8	200nM	60	Johnsson et al., 2011	XM_419515.3	PREDICTED: Gallus gallus cytochrome P450, family 1, subfamily B, polypeptide 1 (CYP1B1), mRNA
	Reverse	GTACAGGAAAGCCACGATGTAG		22	53.1
1C1	Forward	TGTGCCCATCACCATTCCACAT	99	22	56.5	200nM	60	Johnsson et al., 2011	XM_001233594.1	PREDICTED: Gallus gallus cytochrome P450, family 1, subfamily B, polypeptide 1 (CYP1B1), mRNA
	Reverse	ACTGACCACTGGTTGACAAAGAC		23	55
2D49	Forward	TCCGATGGGCGTTCCTGTTCATGCT	100	25	62.4	200nM	60	original	NM_001195557.1	Gallus gallus cytochrome P450, family 2, subfamily D, polypeptide 6 (CYP2D6), mRNA
	Reverse	ATGGTGGGCGGTCGGTTTCTTCCA		24	62.4
2H1	Forward	GTGACCAGCAATGGGGAGAC	188	20	54.9	200nM	60	original	NM_001001616.1	Gallus gallus cytochrome P450 2H1 (CYP2H1), mRNA
	Reverse	GCAACAGCATGGATTAAGAACTTCC		25	55
2H2	Forward	GTGACCAGCAATGGGGAGAG	190	20	54.6	200nM	60	original	NM_001001757.1	Gallus gallus cytochrome P450, family 2, subfamily C, polypeptide 18 (CYP2C18), mRNA
	Reverse	TGGAAACAGCATGCATTAAAAACACAG		27	55.9
2C45	Forward	ATCCAGCGCTTCATCACTCT	151	20	53.3	200nM	60	original	NM_001001752.1	Gallus gallus cytochrome P-450 2C45 (CYP2C45), mRNA
	Reverse	TTGGGTTTGGAAACTCCTTG		20	50.2
2AB1	Forward	TGTGGATGGGACAGACTCCCGTGGT	167	25	62.8	200nM	60	original	XM_422751.2	PREDICTED: Gallus gallus cytochrome P450 2J2-like (LOC424944), mRNA
	Reverse	TTGCTTCCAGGTGTGCCCGCTTGT		24	63.4
2AC1	Forward	AGAAACCATGCTCCTTCCACCCTGAGC	104	27	62.2	200nM	60	original	XM_420052.3	PREDICTED: Gallus gallus cytochrome P450 2K1-like (LOC422046), mRNA
	Reverse	AGCACAGATCCTCCGCCCTGCTGAA		25	63.7
3A4	Forward	ACCACCAGCTCCACCCTCAGCTACA	171	25	62.9	200nM	60	original	XM_414782.3	PREDICTED: Gallus gallus cytochrome P450, family 3, subfamily A, polypeptide 4 (CYP3A4), mRNA
	Reverse	CCGCAGGGATTCATTCACCACCATGTC		27	61.7
3A37	Forward	AGCCTGCGGTTGTTGTCATG	132	20	55.8	200nM	60	original	NM_001001751.1	Gallus gallus cytochrome P450 A 37 (CYP3A7), mRNA
	Reverse	CTTCAGCTAATGAGACAGCGTTTC		24	54.4
4B1	Forward	tcttctgcctgacgtgcgtgct	176	22	61	200nM	60	original	XM_003641705.1	PREDICTED: Gallus gallus cytochrome P450 4B1-like, transcript variant 2 (LOC771974), mRNA,
	Reverse	cttcagtgcccatgcctctgccttt		25	61.4				XM_001235179.2	PREDICTED: Gallus gallus cytochrome P450 4B1-like, transcript variant 1 (LOC771974), mRNA
4F22like	Forward	AGCTCCTCAAGGGCAGGAACGTG	145	23	60.7	200nM	60	original	XM_003644029.1	PREDICTED: Gallus gallus cytochrome P450 4F22-like (LOC100859277), partial mRNA
	Reverse	ATGGCAATGTCCTCAGTGCAGCGT		24	61.2
4V2	Forward	TGGTGGTGGGTGATGAAGCCCA	170	22	60.1	200nM	60	original	NM_001001879.1	Gallus gallus cytochrome P450, family 4, subfamily V, polypeptide 2 (CYP4V2), mRNA
	Reverse	ACAGGCAGTGGACCTAACCAGAGTTTGA		28	61.2
GAPDH	Forward	CTCTGTTGTTGACCTGACCT	125	20	51.3	200nM	60	original	NM_204305.1	Gallus gallus glyceraldehyde-3-phosphate dehydrogenase (GAPDH), mRNA
	Reverse	CAACCTGGTCCTCTGTGTAT		20	50.7
