# Supplementary material for: Avian Cytochrome P450 (CYP) 1-3 Family Genes: Isoforms, Evolutionary Relationships, and mRNA Expression in Chicken Liver
Source: PLoS One. 2013 Sep 30;8(9):e75689. doi: 10.1371/journal.pone.0075689 (PMC3786927; doi:10.1371/journal.pone.0075689)
Supplement: Table S2 — CYP 1-3 genes of chicken. (XLSX) [file pone.0075689.s004.xlsx]

## Sheet: chicken
Definition in Genbank	Accession number	Isoform	Ensembl genome browser
Gallus_gallus_cytochrome_P450_1A4_(CYP1A4)_mRNA.	NM_205147	1A4
Gallus_gallus_cytochrome_P450_family_1_subfamily_A_polypeptide_1_(CYP1A1)_mRNA.	NM_205146	1A5
PREDICTED:_Gallus_gallus_cytochrome_P450_family_1_subfamily_B_polypeptide_1_(CYP1B1)_mRNA.	XM_419515	1B1
PREDICTED: Gallus gallus cytochrome P450, family 1, subfamily B, polypeptide 1 (CYP1B1), mRNA	XM_001233594.1	1C1
Gallus_gallus_cytochrome_P450_2H1_(CYP2H1)_mRNA._NM_001001616	NM_001001616.1	2C23a
Gallus_gallus_cytochrome_P450_family_2_subfamily_C_polypeptide_18_(CYP2C18)_mRNA.	NM_001001757	2C23b
Gallus_gallus_cytochrome_P-450_2C45_(CYP2C45)_mRNA.	NM_001001752	2C45
Gallus_gallus_cytochrome_P450_family_2_subfamily_D_polypeptide_6_(CYP2D6)_mRNA.	NM_001195557	2D49
PREDICTED:_Gallus_gallus_cytochrome_P450_2J2-like_(LOC424729)_mRNA.	XM_422553	2J19
PREDICTED:_Gallus_gallus_cytochrome_P450_family_2_subfamily_J_polypeptide_2_(CYP2J2)_mRNA.	XM_422511	2J20	ENSGALT00000017750
Gallus gallus mRNA for hypothetical protein clone 33b23	emb|AJ721037.1	2J21	ENSGAL00000017750
Gallus_gallus_cytochrome_P450_2J2-like_(LOC424677)_mRNA.	XM_422510	2J22
Gallus_gallus_cytochrome_P450_2J2-like_(LOC424676)_mRNA.	XM_422509	2J23
PREDICTED: Gallus gallus cytochrome P450 family 2 subfamily R polypeptide 1 (CYP2R1) mRNA	XM_420996.3	2R1
PREDICTED:_Gallus_gallus_cytochrome_P450_2U1-like_(LOC422528)_mRNA.	XM_420491	2U1
PREDICTED:_Gallus_gallus_cytochrome_P450_family_2_subfamily_W_polypeptide_1_(CYP2W1)_mRNA.	XM_003642141	2W1	ENSGALP00000006227
PREDICTED:_Gallus_gallus_cytochrome_P450_family_2_subfamily_W_polypeptide_1_(CYP2W1)_mRNA.	XM_414762	2W2	ENSGALP00000006436
PREDICTED:_Gallus_gallus_cytochrome_P450_2J2-like_(LOC424944)_mRNA.	XM_422751	2AB1	ENSGALP00000013465
PREDICTED:_Gallus_gallus_cytochrome_P450_2J2-like_(LOC770119)_mRNA.	XM_001233444	2AB2	ENSGALP00000013290
PREDICTED:_Gallus_gallus_cytochrome_P450_2J6-like_(LOC424943)_mRNA.	XM_422750	2AB3	ENSGALP00000013284
PREDICTED:_Gallus_gallus_cytochrome_P450_2J6-like_(LOC429153)_mRNA.	XM_426708	2AB4	ENSGALP00000013145
PREDICTED:_Gallus_gallus_cytochrome_P450_2J6-like_(LOC429152)_mRNA.	XM_426707	2AB5	ENSGALP00000013083
PREDICTED:_Gallus_gallus_cytochrome_P450_2K1-like_(LOC422046)_mRNA.	XM_420052	2AC1
PREDICTED:_Gallus_gallus_cytochrome_P450_family_2_subfamily_B_polypeptide_7_pseudogene_1_(CYP2B7P1)_mRNA.	XM_003641058	2AC2
PREDICTED:_Gallus_gallus_cytochrome_P450_family_2_subfamily_A_polypeptide_13_(CYP2A13)_mRNA.	XM_425230	2AC7	ENSGALP00000006228
Gallus_gallus_cytochrome_P450_A_37_(CYP3A7)_mRNA._NM_001001751	NM_001001751.1	3A37
PREDICTED:_Gallus_gallus_cytochrome_P450_family_3_subfamily_A_polypeptide_4_(CYP3A4)_mRNA.	XM_414782	3A80
Build 3.1
