# Supplementary material for: Avian Cytochrome P450 (CYP) 1-3 Family Genes: Isoforms, Evolutionary Relationships, and mRNA Expression in Chicken Liver
Source: PLoS One. 2013 Sep 30;8(9):e75689. doi: 10.1371/journal.pone.0075689 (PMC3786927; doi:10.1371/journal.pone.0075689)
Supplement: Table S3 — CYP 1-3 genes of zebra finch. (XLSX) [file pone.0075689.s005.xlsx]

## Sheet: finch
Definition in Genbank	Accession number	Isoform	sssss
gi|224381667:1967311-1973816_Taeniopygia_guttata_chromosome_10_reference_assembly_(based_on_Taeniopygia_guttata-3.2.4)_whole_genome_shotgun_sequence	NC_011474	1A4
PREDICTED:_Taeniopygia_guttata_similar_to_cytochrome_P450_1A5_(LOC100230890)_mRNA.	XM_002195752	1A5
PREDICTED:_Taeniopygia_guttata_similar_to_cytochrome_P450_1B1_(LOC100230258)_mRNA.	XM_002191289	1B1
PREDICTED:_Taeniopygia_guttata_similar_to_cytochrome_P450_2H1_(LOC100224142)_mRNA.	XM_002198192	2C23
PREDICTED:_Taeniopygia_guttata_similar_to_cytochrome_P-450_2C45_(LOC100228872)_mRNA.	XM_002197658	2C45
PREDICTED: Taeniopygia guttata similar to Cytochrome P450 2D14 (LOC100222415), partial mRNA	XM_002192485.1	2D49
PREDICTED:_Taeniopygia_guttata_hypothetical_protein_LOC100224220_(LOC100224220)_mRNA.	XM_002198481	2J40
PREDICTED:_Taeniopygia_guttata_similar_to_cytochrome_P450_2J2_(LOC100230439)_mRNA.	XM_002187970	2J19aP
PREDICTED:_Taeniopygia_guttata_similar_to_cytochrome_P450_2J2_(LOC100217987)_mRNA.	XM_002190498	2J19b
PREDICTED:_Taeniopygia_guttata_similar_to_cytochrome_P450_2J2_(LOC100224206)_mRNA.	XM_002194707	2J19cP
PREDICTED:_Taeniopygia_guttata_similar_to_cytochrome_P450_family_2_subfamily_R_polypeptide_1_(LOC100229624)_mRNA.	XM_002197639	2R1
PREDICTED:_Taeniopygia_guttata_hypothetical_protein_LOC100229295_(LOC100229295)_mRNA.	XM_002194701	2U1
PREDICTED:_Taeniopygia_guttata_similar_to_cytochrome_P450_family_2_subfamily_W_polypeptide_1_(LOC100224214)_mRNA.	XM_002191305	2W1
		2AB1	ENSTGUP00000010335
PREDICTED:_Taeniopygia_guttata_hypothetical_protein_LOC100218227_(LOC100218227)_mRNA.	XM_002191599	2AB2
PREDICTED:_Taeniopygia_guttata_hypothetical_protein_LOC100221075_(LOC100221075)_mRNA.	XM_002191565	2AB3
PREDICTED:_Taeniopygia_guttata_hypothetical_protein_LOC100224002_(LOC100224002)_mRNA.	XM_002191540	2AB4
PREDICTED:_Taeniopygia_guttata_hypothetical_protein_LOC100226896_(LOC100226896)_mRNA.	XM_002191509	2AB5
PREDICTED:_Taeniopygia_guttata_hypothetical_protein_LOC100224630_(LOC100224630)_mRNA.	XM_002189914	2AC2
PREDICTED:_Taeniopygia_guttata_hypothetical_protein_LOC100221290_(LOC100221290)_mRNA.	XM_002191338	2AC7
PREDICTED:_Taeniopygia_guttata_similar_to_cytochrome_P450_family_2_subfamily_C_polypeptide_8_(LOC100219254)_mRNA._	XM_002195283	2AF1	ENSTGUG00000005088
PREDICTED:_Taeniopygia_guttata_similar_to_cytochrome_P450_A_37_(LOC100226034)_mRNA.	XM_002190672	3A37
PREDICTED:_Taeniopygia_guttata_similar_to_cytochrome_P450_3A80_(LOC100223162)_mRNA.	XM_002190700	3A80
Build 1.1
