# Supplementary material for: Avian Cytochrome P450 (CYP) 1-3 Family Genes: Isoforms, Evolutionary Relationships, and mRNA Expression in Chicken Liver
Source: PLoS One. 2013 Sep 30;8(9):e75689. doi: 10.1371/journal.pone.0075689 (PMC3786927; doi:10.1371/journal.pone.0075689)
Supplement: Table S4 — CYP 1-3 genes of turkey. (XLSX) [file pone.0075689.s006.xlsx]

## Sheet: turkey
Definition in Genbank	Accession number	Isoform	Ensembl genome browser
PREDICTED:_Meleagris_gallopavo_cytochrome_P450_1A4-like_(LOC100542486)_mRNA.	XM_003209325	1A4
PREDICTED:_Meleagris_gallopavo_cytochrome_P450_family_1_subfamily_A_polypeptide_5_(CYP1A5)_mRNA.	XM_003209324	1A5
PREDICTED:_Meleagris_gallopavo_cytochrome_P450_1B1-like_(LOC100542888)_mRNA.	XM_003203963	1B1
PREDICTED:_Meleagris_gallopavo_cytochrome_P450_2H2-like_(LOC100545683)_mRNA.	XM_003207992	2C23
PREDICTED:_Meleagris_gallopavo_cytochrome_P450_2C29-like_(LOC100544448)_mRNA.	XM_003207984	2C45
PREDICTED:_Meleagris_gallopavo_cytochrome_P450_2D3-like_(LOC100548322)_mRNA.	XM_003202322	2D49
PREDICTED:_Meleagris_gallopavo_cytochrome_P450_2J2-like_transcript_variant_1_(LOC100547794)_mRNA.	XM_003208883	2J20v1
PREDICTED:_Meleagris_gallopavo_cytochrome_P450_2J2-like_transcript_variant_2_(LOC100547794)_mRNA.	XM_003208884	2J20v2
PREDICTED:_Meleagris_gallopavo_cytochrome_P450_2J2-like_(LOC100549121)_mRNA.	XM_003208892	2J19
PREDICTED:_Meleagris_gallopavo_vitamin_D_25-hydroxylase-like_(LOC100547524)_mRNA.	XM_003206243	2R1
PREDICTED:_Meleagris_gallopavo_cytochrome_P450_2U1-like_(LOC100543147)_mRNA.	XM_003205492	2U1
PREDICTED:_Meleagris_gallopavo_cytochrome_P450_2W1-like_(LOC100546874)_mRNA.	XM_003210555	2W1
PREDICTED:_Meleagris_gallopavo_cytochrome_P450_2W1-like_(LOC100547030)_mRNA.	XM_003210556	2W2
PREDICTED:_Meleagris_gallopavo_cytochrome_P450_2J2-like_(LOC100541927)_mRNA.	XM_003209165	2AB1
PREDICTED:_Meleagris_gallopavo_cytochrome_P450_2J2-like_(LOC100541770)_mRNA.	XM_003209164	2AB2
		2AB3	ENSMGAT00000009610
PREDICTED:_Meleagris_gallopavo_cytochrome_P450_2J6-like_(LOC100541617)_mRNA.	XM_003209163	2AB4	ENSMGAT00000009605
PREDICTED:_Meleagris_gallopavo_cytochrome_P450_2J2-like_(LOC100541465)_mRNA.	XM_003209162	2AB5	ENSMGAT00000020369
PREDICTED:_Meleagris_gallopavo_cytochrome_P450_2K1-like_(LOC100548279)_mRNA.	XM_003204643	2AC1
PREDICTED:_Meleagris_gallopavo_cytochrome_P450_2K1-like_(LOC100548433)_mRNA.	XM_003204644	2AC2
PREDICTED:_Meleagris_gallopavo_cytochrome_P450_2K1-like_(LOC100546724)_mRNA.	XM_003210554	2AC7
PREDICTED:_Meleagris_gallopavo_cytochrome_P450_3A37_(CYP3A37)_mRNA.	XM_003210582	3A37
PREDICTED:_Meleagris_gallopavo_cytochrome_P450_3A80_(CYP3A80)_mRNA.	XM_003210584	3A80
Build 1.1
